# Supplementary material for: “It’s a Postcode Lottery”: How Do People Affected by Dementia in Wales Experience Their Diagnosis and Post-Diagnostic Support, and How May These Be Improved?
Source: Int J Environ Res Public Health. 2024 May 30;21(6):709. doi: 10.3390/ijerph21060709 (PMC11203760; doi:10.3390/ijerph21060709)
Supplement: Supplementary file 1 [file ijerph-21-00709-s001.zip]

Archive with 2 entries (2 files):
- Supplementary Material S1_Person_with_dementia_and_Carer_questionnaires.pdf
- Supplementary Material S2 Additional information Tables S1_S2_S3.pdf
